# Supplementary material for: A Survey on Attitude, Awareness, and Knowledge of Patients Regarding the Use of Dental Implants at a Swiss University Clinic
Source: Dent J (Basel). 2023 Jul 5;11(7):165. doi: 10.3390/dj11070165 (PMC10378414; doi:10.3390/dj11070165)
Supplement: Supplementary file 1 [file dentistry-11-00165-s001.zip]

Archive with 1 entries (1 files):
- dentistry-2435596-supplementary.pdf
